# Supplementary material for: The Barriers, Challenges, and Strategies of COVID-19 (SARS-CoV-2) Vaccine Acceptance: A Concurrent Mixed-Method Study in Tehran City, Iran
Source: Vaccines (Basel). 2021 Oct 28;9(11):1248. doi: 10.3390/vaccines9111248 (PMC8620861; doi:10.3390/vaccines9111248)
Supplement: Supplementary file 1 [file vaccines-09-01248-s001.zip]

Archive with 1 entries (1 files):
- vaccines-1393302-supplementary.pdf
